# Supplementary material for: Grape Pomace for Topical Application: Green NaDES Sustainable Extraction, Skin Permeation Studies, Antioxidant and Anti-Inflammatory Activities Characterization in 3D Human Keratinocytes
Source: Biomolecules. 2021 Aug 10;11(8):1181. doi: 10.3390/biom11081181 (PMC8393215; doi:10.3390/biom11081181)
Supplement: Supplementary file 1 [file biomolecules-11-01181-s001.zip]

Archive with 1 entries (1 files):
- biomolecules-1312051-supplementary.pdf
